# Supplementary material for: A note on variable susceptibility, the herd-immunity threshold and modeling of infectious diseases
Source: PLoS One. 2023 Feb 15;18(2):e0279454. doi: 10.1371/journal.pone.0279454 (PMC9931097; doi:10.1371/journal.pone.0279454)
Supplement: S1 Data — (ZIP) [file pone.0279454.s001.zip]

Archive with 7 entries (7 files):
- Clean codes/CreateA.m
- Clean codes/Fig_1and2_main.m
- Clean codes/Fig_3_main.m
- Clean codes/Fig_S1.m
- Clean codes/Fig_S2.m
- Clean codes/Fig_S3.m
- Clean codes/Fig_S4.m
