# Supplementary material for: A note on variable susceptibility, the herd-immunity threshold and modeling of infectious diseases
Source: PLoS One. 2023 Feb 15;18(2):e0279454. doi: 10.1371/journal.pone.0279454 (PMC9931097; doi:10.1371/journal.pone.0279454)
Supplement: S1 Data — (ZIP) [file pone.0279454.s001.zip › Clean codes/Fig_3_main.m]

close all;
clear all;
N=1000000;
nod=27*7;%number of days
over_sampling=10;%for taking shorter steps than 1 day 
% (so that the output is almost identical to that of the differential
% equation. Using e.g. ode45 gives identical output

n=1000;%initially infective
R0=1.66;
sigma=1/7;%serial interval is about one week
alpha=R0*sigma;

%We start off by running the SEIR model, all variables have an E added to
%them to distinguish from later runs with SIR

SE=zeros(1,over_sampling*nod);EE=zeros(1,over_sampling*nod);
IE=zeros(1,over_sampling*nod);RE=zeros(1,over_sampling*nod);
nuE=zeros(1,over_sampling*nod);


SE(1)=N;
EE(1)=0;
IE(1)=n;
RE(1)=0;
gammaE=1/3;
sigmaE=1/4;%unfortunate collision of notation here with previous sigma

alphaE=R0*gammaE;

for k=1:over_sampling*nod-1,
    nuE(k)=SE(k)/N*alphaE*IE(k);
    SE(k+1)=SE(k)-nuE(k)/over_sampling;
    EE(k+1)=EE(k)+nuE(k)/over_sampling-sigmaE*EE(k)/over_sampling;
    IE(k+1)=IE(k)+sigmaE*EE(k)/over_sampling-gammaE*IE(k)/over_sampling;
    RE(k+1)=RE(k)+gammaE*IE(k)/over_sampling;
end
 figure(1);
 subplot(1,2,1);
 plot([1/over_sampling:1/over_sampling:nod-1/over_sampling],nuE(1:end-1)/N,'b','linewidth',2);
 hold on;
FSP1=RE(end);%recording final size of the pandemic

%Now we run SIR

S=zeros(1,over_sampling*nod);I=zeros(1,over_sampling*nod);R=zeros(1,over_sampling*nod);
nu=zeros(1,over_sampling*nod);

S(1)=N;
I(1)=n;
R(1)=0;
for k=1:over_sampling*nod-1,
    nu(k)=S(k)/N*alpha*I(k);
    S(k+1)=S(k)-nu(k)/over_sampling;
    I(k+1)=I(k)+(nu(k)-sigma*I(k))/over_sampling;
    R(k+1)=R(k)+sigma*I(k)/over_sampling;
end

figure(1);
subplot(1,2,1);
plot([1/over_sampling:1/over_sampling:nod-1/over_sampling],nu(1:end-1)/N,'r','linewidth',2);

%and again with alpha modified

S=zeros(1,over_sampling*nod);I=zeros(1,over_sampling*nod);R=zeros(1,over_sampling*nod);
nu=zeros(1,over_sampling*nod);


alpha=0.99*alpha;

S(1)=N;
I(1)=0.7*n;%to get a good overlap in time we change the amount of initially infected
R(1)=0;
for k=1:over_sampling*nod-1,
    nu(k)=S(k)/N*alpha*I(k);
    S(k+1)=S(k)-nu(k)/over_sampling;
    I(k+1)=I(k)+(nu(k)-sigma*I(k))/over_sampling;
    R(k+1)=R(k)+sigma*I(k)/over_sampling;
end
 figure(1);
 ax1=subplot(1,2,1);
 plot([1/over_sampling:1/over_sampling:nod-1/over_sampling],nu(1:end-1)/N,'k','linewidth',2);
 FSP2=R(end);
FSP1/FSP2%This is the change in the final size of the pandemic, this number is used in the text

title('(a) Incidence (\nu-curves)');
ylabel('Fraction of the total population');
xlabel('Time in days');
legend({'SEIR','SIR','SIR free'})


%We now run the age activity stratified SEIR of Britton et al 

%dutch population 
w_age=[0.06 0.074 0.082 0.236 0.406 0.142];%'0-5','6-12','13-19','20-39','40-69','>70'
%original used by wallinga w_age=[0.0725 0.0866 0.1124 0.3323 0.2267 0.1695];
%we have updated the quota (using https://population.un.org/) and made the last group 70+ instead of 60+
delta=1;%factor for group isolation
xi=1;%factor for isolation of elderly


%contact matrix
A=CreateA(w_age,delta,xi);

w_act=[0.25 0.5 0.25];
f_act=[0.5 1 2];
F_act=f_act'*f_act;
Abold=kron(A,F_act);


w=w_age;
w=kron(w_age,w_act);

%number of subgroups
N_G=length(w);
beta=R0*gammaE/max(eig(diag(w)*Abold));


%initial values
r=zeros(N_G,over_sampling*nod);
e=zeros(N_G,over_sampling*nod);
i=zeros(N_G,over_sampling*nod);
i(:,1) = n*w';
s=N*diag(w)*ones(N_G,over_sampling*nod);
nu=zeros(N_G,over_sampling*nod);


for k=1:over_sampling*nod-1,
    nu(:,k)=diag(s(:,k))/N*beta*Abold*i(:,k);
    s(:,k+1)=s(:,k)-nu(:,k)/over_sampling;
    e(:,k+1)=e(:,k)+(nu(:,k)-sigmaE*e(:,k))/over_sampling;
    i(:,k+1)=i(:,k)+(sigmaE*e(:,k)-gammaE*i(:,k))/over_sampling;
    r(:,k+1)=r(:,k)+(gammaE*i(:,k))/over_sampling;
end
nutot=sum(nu,1);
rtot=sum(r,1);

 figure(1);
 subplot(1,2,2);
 plot([1/over_sampling:1/over_sampling:nod-1/over_sampling],nutot(1:end-1)/N,'b','linewidth',2);
 hold on;

%finally we run SIR with ASI to match the above SEIR

 R0=2.09;
 alpha=sigma*R0;
theta=0.25;
 
S=zeros(1,over_sampling*nod);I=zeros(1,over_sampling*nod);R=zeros(1,over_sampling*nod);
nu=zeros(1,over_sampling*nod);

S(1)=(1-theta)*N;
I(1)=0.9*n;
R(1)=0;
for k=1:over_sampling*nod-1,
    nu(k)=S(k)/N*alpha*I(k);
    S(k+1)=S(k)-nu(k)/over_sampling;
    I(k+1)=I(k)+(nu(k)-sigma*I(k))/over_sampling;
    R(k+1)=R(k)+sigma*I(k)/over_sampling;
end
% 
 figure(1);
 ax2=subplot(1,2,2);
plot([1/over_sampling:1/over_sampling:nod-1/over_sampling],nu(1:end-1)/N,'k','linewidth',2);

title('(b) Incidence (\nu-curves)');
ylabel('Fraction of the total population');
xlabel('Time in days');
legend({'Age-activity SEIR','SIR with ASI'})
pos = get(gcf, 'Position');
set(gcf, 'Position',pos+[-365 0 365 0])
axis([1 154 0 0.01]);
yticks([0 0.005 0.01]);
yticklabels({'0','0.005','0.01'});
hold off;
