# Supplementary material for: A note on variable susceptibility, the herd-immunity threshold and modeling of infectious diseases
Source: PLoS One. 2023 Feb 15;18(2):e0279454. doi: 10.1371/journal.pone.0279454 (PMC9931097; doi:10.1371/journal.pone.0279454)
Supplement: S1 Data — (ZIP) [file pone.0279454.s001.zip › Clean codes/Fig_S1.m]

%close all;
N=1000000;
w1=0.1;w2=0.6;w3=0.3;%fractions in respective group
nod=20*7;%number of days
initially_infective=1000;
R0=1.66;
sigma=1/7;

%first run, daily SIR no preimmunity
S=zeros(1,nod);I=zeros(1,nod);R=zeros(1,nod);
S(1)=N;
I(1)=initially_infective;
R=0;
for k=1:nod-1,
    nu=S(k)/N*R0*sigma*I(k);
    S(k+1)=S(k)-nu;
    I(k+1)=I(k)+nu-sigma*I(k);
    R(k+1)=R(k)+sigma*I(k);
end
figure(1);
subplot(1,2,1);
plot(R/N,'b','linewidth',2);hold on;
axis([1,nod,0,1]);
xlabel('Time in days');
ylabel('Fraction of the total population')
subplot(1,2,2);
plot(S/N,'b','linewidth',2);hold on;
xlabel('Time in days');
ylabel('Fractions')
axis([1,nod,0,1]);


%second run, S-SIR
p=[1 0.1 0.02];
w=[0.1 0.6 0.3]
a=R0*sigma/(p*w');
S=zeros(3,nod);I=zeros(1,nod);R=zeros(1,nod);
nu=zeros(3,nod);
S(:,1)=w'*N;
I(1)=initially_infective;
R=0;
for k=1:nod-1,
    nu(:,k)=a/N*p'.*S(:,k)*I(k);
    S(:,k+1)=S(:,k)-nu(:,k);
    I(k+1)=I(k)+sum(nu(:,k))-sigma*I(k);
    R(k+1)=R(k)+sigma*I(k);
end


figure(1);
subplot(1,2,1);
plot(R/N,'k','linewidth',2);
subplot(1,2,2);
plot(S(1,:)/w(1)/N,'--','linewidth',2);hold on;
plot(S(2,:)/w(2)/N,'--','linewidth',2);
plot(S(3,:)/w(3)/N,'--','linewidth',2);
plot(sum(S,1)/N,'k','linewidth',2);


%third run, daily SIR with preimmunity
alpha=a*(w*(p.^2)')/(w*p');
omega=(w*p')^2/(w*(p.^2)');


S=zeros(1,nod);I=zeros(1,nod);R=zeros(1,nod);
S(1)=omega*N;
I(1)=initially_infective;
R=0;


for k=1:nod-1,
    nu=S(k)/N*alpha*I(k);
    S(k+1)=S(k)-nu;
    I(k+1)=I(k)+nu-sigma*I(k);
    R(k+1)=R(k)+sigma*I(k);
end
figure(1);
ax1=subplot(1,2,1);
plot(1-1/R0*ones(1,nod),'g--','linewidth',2);
plot(omega*(1-1/R0*ones(1,nod)),'r--','linewidth',2);
legend({'Standard SIR','S-SIR','Classical Herd-Immunity Threshold (1)','Herd-Immunity Threshold according to (2)'},'Location','NorthWest');
title('(a) R-graphs')
ax2=subplot(1,2,2);
title('(b) S-graphs (normalized)')
legend({'Standard SIR','S-SIR: Super-susceptibles','S-SIR: Average','S-SIR: Well-protected','S-SIR total'},'Location','SouthWest')
hold off;
pos = get(gcf, 'Position');
set(gcf, 'Position',pos+[-365 0 365 0])
hold off;
