# Supplementary material for: A note on variable susceptibility, the herd-immunity threshold and modeling of infectious diseases
Source: PLoS One. 2023 Feb 15;18(2):e0279454. doi: 10.1371/journal.pone.0279454 (PMC9931097; doi:10.1371/journal.pone.0279454)
Supplement: S1 Data — (ZIP) [file pone.0279454.s001.zip › Clean codes/Fig_S2.m]

N=1000000;
w=[0.3 0.6 0.1];%fractions in respective S-group, 30%super-susceptibles
n=1000;%initially infective
R0=1.66;
p=[1 0.1 0.02];
a=R0/(p*w');
sigma=1;%serial interval is about one week (here we measure time in weeks)

omega=(p*w')^2/((p.^2)*w');
alpha=R0/omega;

r=linspace(0,0.35,100);
plot(r,zeros(1,100),'k');hold on;
itilde0=n/N+omega*(1-exp(-alpha*r/sigma))-r;

itilde1=n/N+sum(diag(w)*(1-exp(-a*p'*r/sigma)),1)-r;
itilde1=sum(itilde1,1);

plot(r,itilde0,'b','LineWidth',2);
plot(r,itilde1,'k','LineWidth',2);
xlabel('Fraction recovered (r)');
ylabel('Fraction infective (i)');
hold off;
