# Supplementary material for: A note on variable susceptibility, the herd-immunity threshold and modeling of infectious diseases
Source: PLoS One. 2023 Feb 15;18(2):e0279454. doi: 10.1371/journal.pone.0279454 (PMC9931097; doi:10.1371/journal.pone.0279454)
Supplement: S1 Data — (ZIP) [file pone.0279454.s001.zip › Clean codes/Fig_S3.m]

%close all;
N=1000000;
initially_infective=1000;
n_groups=100;
w=ones(1,n_groups)*(1-initially_infective/N)/n_groups;
now=20;%number of weeks
os=100;%here we measure time in weeks and this is the oversampling factor (so one week corresponds to 100 time-steps)


p=linspace(0,1,n_groups);

rho=4;%we start with the highest rho value
p=p.^rho;

R_0=1.66;
beta=R_0/(p*w');
sigma=1;

% first run, weekly S-SIR

S1=zeros(n_groups,os*now);
S1(:,1)=N*w';
I1=zeros(1,os*now);
I1(1)=initially_infective;
R1=zeros(1,os*now);
for k=1:os*now-1,
    nu1=p'.*S1(:,k)*beta*I1(k)/(N*os);
    S1(:,k+1)=S1(:,k)-nu1;
    I1(k+1)=I1(k)+sum(nu1)-sigma*I1(k)/os;
    R1(k+1)=R1(k)+sigma*I1(k)/os;
end

figure(1);
subplot(2,3,4);
plot([1/os:1/os:now],I1/N,'k','linewidth',2);hold on;


%second run, SIR


S0=zeros(1,now);I0=zeros(1,now);R0=zeros(1,now);
f2=p.^2;
alpha=beta*(f2*w')/(p*w');
omega=(p*w')^2/(f2*w')

S0=zeros(1,now*os);
S0(1)=omega*N;
I0=zeros(1,now*os);
I0(1)=initially_infective;
R0=zeros(1,now*os);
for k=1:os*now-1,
    nu0=S0(k)/N*alpha*I0(k)/os;
    S0(k+1)=S0(k)-nu0;
    I0(k+1)=I0(k)+nu0-sigma*I0(k)/os;
    R0(k+1)=R0(k)+sigma*I0(k)/os;
end
figure(1);
ax1=subplot(2,3,4);
plot([1/os:1/os:now],I0/N,'b','linewidth',2);
xlabel('Time in weeks');
ylabel('Prevalence');
title('S-SIR versus SIR with ASI');


subplot(2,3,1);
plot(fliplr(p),'b','linewidth',2);hold on;
plot([ones(1,floor(100*omega)) zeros(1,100-floor(100*omega)-1)],'k','linewidth',2);
Ome=omega*100;
axis([0 100 0 1]);
line([Ome Ome+2 (Ome+100)/2-2 (Ome+100)/2 (Ome+100)/2+2 98 100],[0 0.02 0.02 0.04 0.02 0.02 0],'Color','r','linewidth',1);
text((Ome+100)/2-3,0.08,'64%','Color','r');
xlabel('Suceptibility sub-group index \itj');
ylabel('Probability of transmission');
title('\rho=4');
hold off


%we now iterate with rho=2

p=linspace(0,1,n_groups);
rho=2;
p=p.^rho;

beta=R_0/(p*w');


% third run, weekly S-SIR


S1=zeros(n_groups,os*now);
S1(:,1)=N*w';
I1=zeros(1,os*now);
I1(1)=initially_infective;
R1=zeros(1,os*now);
for k=1:os*now-1,
    nu1=p'.*S1(:,k)*beta*I1(k)/(N*os);
    S1(:,k+1)=S1(:,k)-nu1;
    I1(k+1)=I1(k)+sum(nu1)-sigma*I1(k)/os;
    R1(k+1)=R1(k)+sigma*I1(k)/os;
end

figure(1);
subplot(2,3,5);
plot([1/os:1/os:now],I1/N,'k','linewidth',2);hold on;


xlabel('Time in weeks');
ylabel('Prevalence');
title('S-SIR versus SIR with ASI');

%fourth run, SIR


S0=zeros(1,now);I0=zeros(1,now);R0=zeros(1,now);
f2=p.^2;
alpha=beta*(f2*w')/(p*w');
omega=(p*w')^2/(f2*w')

S0=zeros(1,now*os);
S0(1)=omega*N;
I0=zeros(1,now*os);
I0(1)=initially_infective;
R0=zeros(1,now*os);
for k=1:os*now-1,
    nu0=S0(k)/N*alpha*I0(k)/os;
    S0(k+1)=S0(k)-nu0;
    I0(k+1)=I0(k)+nu0-sigma*I0(k)/os;
    R0(k+1)=R0(k)+sigma*I0(k)/os;
end
figure(1);
ax2=subplot(2,3,5);
plot([1/os:1/os:now],I0/N,'b','linewidth',2);


subplot(2,3,2);
plot(fliplr(p),'b','linewidth',2);hold on;
plot([ones(1,floor(100*omega)) zeros(1,100-floor(100*omega)-1)],'k','linewidth',2);
Ome=omega*100;
axis([0 100 0 1]);
line([Ome Ome+2 (Ome+100)/2-2 (Ome+100)/2 (Ome+100)/2+2 98 100],[0 0.02 0.02 0.04 0.02 0.02 0],'Color','r','linewidth',1);
text((Ome+100)/2,0.08,'45%','Color','r');
xlabel('Suceptibility sub-group index \itj');
ylabel('Probability of transmission');
title('\rho=2');
hold off

%and finally we set rho=1

p=linspace(0,1,n_groups);
rho=1;
p=p.^rho;

beta=R_0/(p*w');
% fifth run, S SIR 


S1=zeros(n_groups,os*now);
S1(:,1)=N*w';
I1=zeros(1,os*now);
I1(1)=initially_infective;
R1=zeros(1,os*now);
for k=1:os*now-1,
    nu1=p'.*S1(:,k)*beta*I1(k)/(N*os);
    S1(:,k+1)=S1(:,k)-nu1;
    I1(k+1)=I1(k)+sum(nu1)-sigma*I1(k)/os;
    R1(k+1)=R1(k)+sigma*I1(k)/os;
end

figure(1);
subplot(2,3,6);
plot([1/os:1/os:now],I1/N,'k','linewidth',2);hold on;


%sixth run


S0=zeros(1,now);I0=zeros(1,now);R0=zeros(1,now);
f2=p.^2;
alpha=beta*(f2*w')/(p*w');
omega=(p*w')^2/(f2*w')

S0=zeros(1,now*os);
S0(1)=omega*N;
I0=zeros(1,now*os);
I0(1)=initially_infective;
R0=zeros(1,now*os);
for k=1:os*now-1,
    nu0=S0(k)/N*alpha*I0(k)/os;
    S0(k+1)=S0(k)-nu0;
    I0(k+1)=I0(k)+nu0-sigma*I0(k)/os;
    R0(k+1)=R0(k)+sigma*I0(k)/os;
end
figure(1);
ax3=subplot(2,3,6);
plot([1/os:1/os:now],I0/N,'b','linewidth',2);
xlabel('Time in weeks');
ylabel('Prevalence');
title('S-SIR versus SIR with ASI');


subplot(2,3,3);
plot(fliplr(p),'b','linewidth',2);hold on;
plot([ones(1,floor(100*omega)) zeros(1,100-floor(100*omega)-1)],'k','linewidth',2);Ome=omega*100;
axis([0 100 0 1]);
line([Ome Ome+2 (Ome+100)/2-2 (Ome+100)/2 (Ome+100)/2+2 98 100],[0 0.02 0.02 0.04 0.02 0.02 0],'Color','r','linewidth',1);
text((Ome+100)/2-5,0.08,'25%','Color','r');
xlabel('Suceptibility sub-group index \itj');
ylabel('Probability of transmission');
title('\rho=1');
hold off
pos = get(gcf, 'Position');
set(gcf, 'Position',pos+[-500 -500 500 500])
hold off
