# Supplementary material for: A note on variable susceptibility, the herd-immunity threshold and modeling of infectious diseases
Source: PLoS One. 2023 Feb 15;18(2):e0279454. doi: 10.1371/journal.pone.0279454 (PMC9931097; doi:10.1371/journal.pone.0279454)
Supplement: S1 Data — (ZIP) [file pone.0279454.s001.zip › Clean codes/Fig_S4.m]

N=1000000;
w=[0.3 0.6 0.1];%fractions in respective S-group, 30%super-susceptibles
now=21;%number of weeks, time is measured in weeks
over_sampling=7;%for taking shorter steps than 1 week
n=1000;%initially infective
R_0=1.66;
p=[1 0.1 0.02];
sigma=1;%serial interval is about one week
a=R_0/(p*w');

% first run, S-SIR
S1=zeros(3,over_sampling*now);
S1(:,1)=N*w';
I1=zeros(1,over_sampling*now);
I1(1)=n;
R1=zeros(1,over_sampling*now);
R1(1)=0;
for k=1:over_sampling*now-1,
    nu1=a/N*diag(S1(:,k))*p'*I1(k)/over_sampling;
    S1(:,k+1)=S1(:,k)-nu1;
    I1(k+1)=I1(k)+sum(nu1)-sigma*I1(k)/over_sampling;
    R1(k+1)=R1(k)+sigma*I1(k)/over_sampling;
end

figure(1);
I1=sum(I1,1);
plot([1/over_sampling:1/over_sampling:now],I1/N,'k','linewidth',2);hold on;
yticks=([0 0.01 0.02 0.03 0.04 0.05]);
title('New infections for SIR and S-SIR')
set(gca,'ytick',yticks)
axis([1/over_sampling 20+1/over_sampling 0 0.05]);
xticklabels({'1','3','5','7','9','11','13','15','17','19'});

yticklabels({'0','1%','2%','3%','4%','5%'});

R1(end)/N
%second run, SIR


S0=zeros(1,over_sampling*now);I0=zeros(1,over_sampling*now);R0=zeros(1,over_sampling*now);
omega=(p*w')^2/((p.^2)*w')
alpha=R_0/omega


S0(1)=omega*N;
I0(1)=n;
R0(1)=0;
for k=1:over_sampling*now-1,
    nu0=S0(k)/N*alpha*I0(k)/over_sampling;
    S0(k+1)=S0(k)-nu0;
    I0(k+1)=I0(k)+nu0-sigma*I0(k)/over_sampling;
    R0(k+1)=R0(k)+sigma*I0(k)/over_sampling;
end
plot([1/over_sampling:1/over_sampling:now],I0/N,'b','linewidth',2);


legend({' S-SIR',' Approximation using\newline SIR with parameters\newline from Theorem 3.1'},'Location','NorthEast');
xlabel('Time in weeks');hold off;
figure(2);hold on;
plot((R1-R0)/N);
plot((I1-I0)/N+(R1-R0)/N);
hold off;

figure(3);
hold on;
for k=1:over_sampling*now-1,
plot([R0(k)/N,R1(k)/N],[I0(k)/N,I1(k)/N],'linewidth',1.1);
end
xlabel('Fraction recovered (r)');
ylabel('Fraction infective (i)')
hold off;


function y=itilde0(x)
y=n/N+omega*(1-exp(-alpha*x/sigma))-x;
end


function y=itilde1(x)
y=n/N+sum(diag(w)*(1-exp(-a*p'*x/sigma)),1)-x;
end
